# Supplementary material for: Development and Evaluation of a Molecular Test for Monkeypox Virus in the Federal District, Brazil
Source: Genes (Basel). 2025 Jun 30;16(7):779. doi: 10.3390/genes16070779 (PMC12294412; doi:10.3390/genes16070779)
Supplement: Supplementary file 1 [file genes-16-00779-s001.zip]

Archive with 2 entries (2 files):
- Supplementary Material Table S1, Figure S1 and Table S2.pdf
- Supplementary Material Table S3 and Table S4.xlsx
