# Supplementary material for: Development and Evaluation of a Molecular Test for Monkeypox Virus in the Federal District, Brazil
Source: Genes (Basel). 2025 Jun 30;16(7):779. doi: 10.3390/genes16070779 (PMC12294412; doi:10.3390/genes16070779)
Supplement: Supplementary file 1 [file genes-16-00779-s001.zip › Supplementary Material Table S3 and Table S4.xlsx]

## Sheet: Table_S3
Nº	Identification Number2	Collection date	State	Sex	Age (years)	MPXV Report	mean cycle threshold (Ct)	TAT
001	220322986300	2022-07-11	DF	Male	28	Detected	18.73	0
002	220327133900	2022-07-13	DF	Male	43	Not detected		0
003	220326636400	2022-07-13	DF	Male	21	Detected	18.9183	1
004	220327517200	2022-07-13	DF	Male	33	Detected	8.83	1
005	220326666500	2022-07-13	DF	Male	38	Detected	13.9133	1
006	220329252500	2022-07-14	DF	Male	29	Detected	13.69	2
007	220329042600	2022-07-14	DF	Male	33	Detected	10.8933	0
008	220330613300	2022-07-15	DF	Male	35	Detected	15.1233	1
009	220332272503	2022-07-16	AP	Male	18	Not detected		2
010	220339400800	2022-07-21	DF	Male	56	Not detected		1
011	220340908400	2022-07-22	DF	Male	45	Not detected		0
012	220340952201	2022-07-22	DF	Famale	60	Not detected		2
013	220341494400	2022-07-22	DF	Male	50	Not detected		2
014	220342642100	2022-07-23	DF	Male	24	Detected	11.5867	1
015	220342266800	2022-07-23	DF	Male	27	Detected	15.55	1
016	220344057104	2022-07-25	DF	Male	27	Detected	13.3867	0
017	220345252600	2022-07-25	DF	Male	41	Not detected		2
018	220344916702	2022-07-25	DF	Male	37	Detected	16.0167	2
019	220346092400	2022-07-26	DF	Male	34	Detected	15.4633	1
020	220347268200	2022-07-27	DF	Male	34	Not detected		1
021	220347848000	2022-07-27	DF	Male	34	Detected	14.6733	1
022	220349049200	2022-07-28	SP	Male	27	Not detected		4
023	220351148100	2022-07-29	DF	Male	26	Detected	16.8267	1
024	220351277600	2022-07-29	DF	Famale	29	Not detected		1
025	220351782500	2022-07-29	DF	Male	58	Not detected		3
026	220353085700	2022-07-30	DF	Famale	60	Not detected		2
027	220353116800	2022-07-30	DF	Famale	45	Not detected		2
028	220352993500	2022-07-30	DF	Male	56	Detected	35.64	3
029	220353315102	2022-07-31	DF	Famale	28	Not detected		2
030	220354530300	2022-08-01	SP	Male	30	Detected	15.3133	2
031	220354982102	2022-08-01	DF	Male	39	Not detected		2
032	220356683200	2022-08-02	DF	Male	43	Not detected		2
033	220356270200	2022-08-02	DF	Male	33	Detected	12.3433	1
034	220356445600	2022-08-02	SP	Male	32	Detected	17.9133	1
035	220356702300	2022-08-02	DF	Male	36	Detected	21.9	2
036	220358263500	2022-08-03	DF	Male	47	Not detected		1
037	220357802100	2022-08-03	PA	Male	36	Not detected		2
038	220358124100	2022-08-03	SP	Famale	61	Not detected		2
039	220358239600	2022-08-03	DF	Famale	22	Not detected		4
040	220358349100	2022-08-03	SC	Male	48	Detected	13.8867	2
041	220360153000	2022-08-04	DF	Male	30	Detected	10.95	1
042	220360177300	2022-08-04	DF	Famale	20	Not detected		1
043	220360173400	2022-08-04	DF	Famale	43	Not detected		1
044	220360382700	2022-08-04	SC	Famale	25	Not detected		3
045	220361026700	2022-08-05	DF	Male	47	Not detected		0
046	220361418702	2022-08-05	GO	Male	40	Detected	17.23	4
047	220363497200	2022-08-06	DF	Male	76	Not detected		1
048	220365149100	2022-08-08	DF	Male	35	Detected	18.3417	1
049	220363815900	2022-08-08	DF	Male	36	Detected	30.4667	1
050	220366933900	2022-08-09	DF	Famale	88	Not detected		1
051	220367198200	2022-08-09	DF	Male	43	Not detected		2
052	220368934300	2022-08-10	MG	Male	34	Detected	10.96	3
053	220368972100	2022-08-10	SC	Male	52	Detected	13.2	3
054	220372146000	2022-08-12	DF	Famale	53	Detected	35.59	1
055	220375277208	2022-08-15	DF	Male	51	Detected	14.7033	1
056	220374538300	2022-08-15	SP	Male	31	Detected	13.7067	2
057	220375374801	2022-08-15	DF	Male	46	Detected	13.8567	2
058a	220375372303	2022-08-15	DF	Male	44	Detected	19.4933	2
059	220376704800	2022-08-16	DF	Famale	36	Not detected		1
060	220376808200	2022-08-16	SP	Male	29	Not detected		1
061	220376734400	2022-08-16	DF	Male	34	Detected	14.535	1
062	220379836700	2022-08-17	DF	Male	49	Not detected		2
063	220378892000	2022-08-17	DF	Male	42	Not detected		2
064	220378925800	2022-08-17	DF	Famale	66	Not detected		2
065	220377404100	2022-08-17	MG	Male	30	Not detected		2
066	220378873200	2022-08-17	SP	Famale	19	Not detected		2
067	220380295700	2022-08-18	DF	Male	24	Not detected		1
068	220380359300	2022-08-18	DF	Male	31	Not detected		1
069b	220380665500	2022-08-18	DF	Male	27	Not detected		1
070	220379993206	2022-08-18	DF	Male	36	Detected	14.86	1
071	220380352800	2022-08-18	DF	Male	43	Detected	16.7	1
072	220382786800	2022-08-20	DF	Famale	15	Not detected		1
073	220383465401	2022-08-20	DF	Male	62	Not detected		1
074	220385569900	2022-08-22	DF	Male	40	Detected	13.3633	1
075	220385464100	2022-08-22	MG	Male	36	Detected	11.4233	3
076	220385695801	2022-08-23	DF	Male	36	Not detected		0
077	220387180101	2022-08-23	DF	Male	55	Detected	12.9967	2
078	220389144500	2022-08-24	DF	Male	29	Detected	13.9367	2
079	220388462600	2022-08-24	SP	Famale	82	Not detected		2
080	220388612300	2022-08-24	DF	Male	31	Detected	13.1667	1
081	220388732400	2022-08-24	DF	Male	68	Detected	32.965	2
082	220390498600	2022-08-25	BA	Male	50	Not detected		2
083	220392505000	2022-08-27	DF	Famale	53	Not detected		0
084	220393718700	2022-08-27	SC	Male	39	Not detected		3
085b	220393848300	2022-08-27	DF	Male	27	Not detected		3
086	220393786700	2022-08-27	DF	Male	38	Detected	14.76	0
087	220393663600	2022-08-27	DF	Male	33	Detected	15.778	0
088	220393757900	2022-08-27	DF	Male	55	Detected	14.6867	5
089	220393761200	2022-08-27	DF	Male	60	Detected	17.8733	5
090	220395486100	2022-08-29	DF	Male	27	Not detected		3
091	220397197400	2022-08-30	MG	Male	32	Not detected		2
092	220397335900	2022-08-30	DF	Famale	82	Not detected		2
093	220398513000	2022-08-31	DF	Male	30	Detected	13.6567	1
094	220397591200	2022-08-31	DF	Male	24	Not detected		1
095	220398638600	2022-08-31	DF	Famale	21	Not detected		1
096	220400545400	2022-09-01	TO	Famale	43	Not detected		4
097	220400628000	2022-09-01	DF	Male	39	Detected	16.2433	4
098	220401610600	2022-09-02	MG	Male	13	Not detected		3
099	220401987800	2022-09-02	MG	Famale	19	Not detected		3
100	220402001000	2022-09-02	MG	Male	18	Not detected		3
101	220402649600	2022-09-03	BA	Famale	68	Not detected		4
102	220403531000	2022-09-03	MG	Male	11	Not detected		4
103	220404000200	2022-09-04	DF	Male	65	Not detected		3
104	220404454700	2022-09-05	SC	Male	72	Not detected		2
105	220406702500	2022-09-05	DF	Male	16	Not detected		2
106	220407165302	2022-09-06	DF	Male	44	Not detected		1
107	220409236000	2022-09-08	SP	Male	72	Not detected		4
108	220410669200	2022-09-09	DF	Famale	36	Not detected		3
109	220411123400	2022-09-10	DF	Famale	31	Not detected		2
110	220411793600	2022-09-10	BA	Famale	38	Not detected		4
111	220414442300	2022-09-12	DF	Male	51	Not detected		2
112	220414094300	2022-09-12	DF	Famale	43	Not detected		2
113	220415746600	2022-09-13	DF	Famale	20	Not detected		3
114	220416799800	2022-09-14	DF	Male	29	Detected	11.72	2
115	220417130400	2022-09-14	TO	Male	9	Not detected		2
116	220420730800	2022-09-15	DF	Famale	29	Not detected		3
117	220419706501	2022-09-15	DF	Male	18	Not detected		3
118	220418755700	2022-09-15	DF	Male	37	Detected	11.385	1
119	220419958003	2022-09-16	DF	Famale	103	Not detected		2
120	220421142001	2022-09-16	DF	Male	34	Not detected		2
121	220423086700	2022-09-18	DF	Male	73	Not detected		2
122	220423792300	2022-09-19	DF	Male	38	Detected	37.3733	2
123	220424514500	2022-09-19	DF	Male	39	Detected	14.18	2
124	220426244900	2022-09-20	SP	Male	39	Not detected		2
125	220426524701	2022-09-20	DF	Famale	93	Not detected		2
126	220431175700	2022-09-23	DF	Male	69	Not detected		3
127	220431766200	2022-09-23	DF	Male	52	Not detected		3
128	220433126800	2022-09-24	DF	Famale	38	Not detected		2
129	220433434100	2022-09-25	DF	Famale	33	Not detected		3
130	220435019400	2022-09-26	MG	Famale	52	Not detected		3
131	220436449400	2022-09-27	SC	Male	34	Not detected		2
132	220436832600	2022-09-27	DF	Famale	54	Not detected		2
133	220436882900	2022-09-27	DF	Male	21	Not detected		2
134	220436593900	2022-09-27	DF	Famale	60	Not detected		3
135	220436846000	2022-09-27	MS	Male	20	Not detected		3
136	220436600401	2022-09-27	DF	Male	45	Detected	10.92	2
137	220443061404	2022-10-01	MT	Male	72	Not detected		5
138	220443521200	2022-10-02	DF	Famale	37	Not detected		1
139	220443470200	2022-10-02	DF	Famale	8	Not detected		2
140	220446844403	2022-10-04	DF	Male	22	Not detected		2
141	220446791300	2022-10-04	SC	Male	69	Not detected		3
142	220446806600	2022-10-04	MG	Famale	51	Not detected		3
143	220448432400	2022-10-05	DF	Male	6	Not detected		2
144	220450406200	2022-10-06	DF	Male	61	Not detected		2
145	220450295700	2022-10-06	TO	Male	51	Not detected		5
146	220457313703	2022-10-11	DF	Male	44	Not detected		3
147	220456392002	2022-10-11	BA	Male	33	Not detected		4
148	220457081700	2022-10-11	DF	Male	46	Detected	19.17	3
149	220459247200	2022-10-13	SC	Famale	30	Not detected		4
150	220459317200	2022-10-13	DF	Male	43	Detected	9.55	2
151	220460948500	2022-10-14	DF	Male	26	Not detected		3
152	220459916001	2022-10-14	GO	Male	32	Detected	14.3	1
153	220462265500	2022-10-15	MT	Famale	20	Not detected		4
154	220462632900	2022-10-15	DF	Male	35	Detected	19.47	2
155	220464244600	2022-10-17	SP	Famale	44	Not detected		2
156	220469588900	2022-10-20	MS	Male	30	Not detected		3
157	220469336600	2022-10-20	AM	Male	41	Detected	14.97	3
158	220471495200	2022-10-21	MS	Famale	20	Not detected		2
159	220471445500	2022-10-21	SP	Famale	1	Not detected		2
160	220471416200	2022-10-21	DF	Male	51	Detected	11.13	2
161c	220471323900	2022-10-21	DF	Famale	84	Detected	32.465	3
162	220476428700	2022-10-25	DF	Male	63	Not detected		2
163	220478000800	2022-10-25	DF	Famale	59	Not detected		2
164	220478035000	2022-10-26	DF	Famale	36	Not detected		1
165	220477883900	2022-10-26	DF	Male	31	Not detected		2
166c	220478662600	2022-10-26	DF	Famale	84	Not detected		5
167	220483485610	2022-10-29	DF	Famale	57	Not detected		2
168	220485247900	2022-10-31	DF	Male	41	Not detected		3
169	220492263800	2022-11-05	AM	Male	72	Not detected		5
170	220493835400	2022-11-07	DF	Male	3	Not detected		2
171	220493985400	2022-11-07	DF	Male	38	Not detected		2
172	220497896900	2022-11-09	DF	Male	26	Detected	12.56	3
173	220499371500	2022-11-10	BA	Male	33	Not detected		4
174	220501226600	2022-11-11	DF	Famale	56	Not detected		3
175	220501289404	2022-11-11	DF	Famale	79	Not detected		3
176	220506591300	2022-11-16	DF	Male	72	Not detected		2
177	220514845200	2022-11-21	DF	Male	13	Not detected		2
178	220520409100	2022-11-24	AM	Famale	1	Not detected		6
179	220523039800	2022-11-26	DF	Famale	52	Not detected		4
180	220524453800	2022-11-28	PR	Male	26	Not detected		4
181	220531898100	2022-12-02	DF	Famale	25	Not detected		2
182	220531462100	2022-12-02	SP	Male	11	Not detected		2
183	220534114700	2022-12-04	DF	Male	29	Not detected		3
184	220539355501	2022-12-07	SP	Famale	7	Not detected		3
185	220540455300	2022-12-08	GO	Male	2	Not detected		2
186	220541861000	2022-12-09	GO	Male	44	Not detected		4
187	220549643300	2022-12-14	BA	Famale	10	Not detected		4
188	202203333000	2022-12-15	DF	Famale	22	Not detected		3
189	220552212902	2022-12-15	DF	Male	33	Not detected		3
190	220560218500	2022-12-22	DF	Male	39	Not detected		5
191	220560959402	2022-12-22	MT	Famale	26	Not detected		5
192	220567571904	2022-12-29	DF	Famale	37	Not detected		4
193	230002406500	2023-01-03	DF	Famale	49	Not detected		2
194	230002567900	2023-01-03	DF	Famale	38	Not detected		2
195	230034050000	2023-01-24	BA	Male	42	Not detected		2
196	230047203000	2023-02-01	DF	Male	44	Not detected		2
197d	202300392900	2023-02-08	DF	Male	62	Not detected		4
198d	230070223100	2023-02-15	DF	Male	62	Not detected		2
199	230070810400	2023-02-15	DF	Famale	85	Not detected		2
200	230077903902	2023-02-22	DF	Male	35	Not detected		1
201	230081943206	2023-02-24	SP	Male	18	Not detected		4
202	230111911000	2023-03-15	DF	Male	58	Not detected		2
203	230133481300	2023-03-28	DF	Male	36	Not detected		2
204	230163733306	2023-04-17	SP	Famale	45	Not detected		1
205	230169390700	2023-04-19	DF	Famale	16	Not detected		5
206	230174342800	2023-04-24	DF	Famale	55	Not detected		2
207	230184719700	2023-04-29	DF	Famale	42	Not detected		3
208	230204932800	2023-05-12	DF	Famale	84	Not detected		1
209	230212587900	2023-05-17	MG	Male	45	Not detected		4
210	230230821900	2023-05-29	DF	Famale	25	Not detected		2
211	230255490700	2023-06-14	DF	Male	39	Not detected		2
212	230260833800	2023-06-19	DF	Famale	38	Not detected		1
213	230279985900	2023-06-30	DF	Male	37	Not detected		3
214	230320084800	2023-07-27	DF	Male	33	Detected	19.31	4
215	230331879700	2023-08-03	DF	Male	35	Not detected		2
216	230339453407	2023-08-09	DF	Male	50	Not detected		6
217	230397893204	2023-09-18	DF	Male	50	Not detected		1
218	230424335103	2023-10-05	DF	Male	60	Not detected		2
219	230459072900	2023-10-27	DF	Male	54	Not detected		3
220	230464219403	2023-10-31	DF	Male	45	Detected	20	3
221	230485165800	2023-11-14	DF	Male	33	Detected	11.235	3
222	230493526000	2023-11-20	DF	Male	20	Not detected		2
223	230502798700	2023-11-25	DF	Male	39	Detected	18.28	3
224	230508281200	2023-11-29	DF	Male	29	Not detected		2
225	230521692000	2023-12-06	DF	Male	29	Detected	12.375	5
226	230546433800	2023-12-27	DF	Famale	51	Not detected		2
227	240020611501	2024-01-15	MS	Male	41	Not detected		4
228	240049588903	2024-02-01	DF	Male	40	Detected	14.8	4
229	240062172102	2024-02-07	DF	Male	68	Not detected		6
230	240062227001	2024-02-07	DF	Male	28	Detected	15.44	1
231	240068675300	2024-02-11	DF	Male	42	Not detected		2
232	240072269700	2024-02-15	DF	Male	36	Detected	13.745	1
233	240082527302	2024-02-20	DF	Male	51	Detected	10.85	6
234	240087047500	2024-02-22	DF	Famale	4	Not detected		4
235	240115059406	2024-03-07	DF	Male	26	Not detected		5
236	240120661107	2024-03-11	DF	Male	59	Not detected		3
237	240126892700	2024-03-13	DF	Male	20	Not detected		1
238	240193241003	2024-04-18	DF	Male	42	Not detected		5
239	240194869500	2024-04-19	DF	Male	32	Detected	11.71	4
240	240224984101	2024-05-07	PA	Male	28	Not detected		1
241	240226806100	2024-05-07	DF	Male	44	Not detected		1
242	240237406800	2024-05-14	DF	Famale	36	Not detected		1
243	240249289600	2024-05-20	DF	Male	53	Not detected		2
244	240253070700	2024-05-23	DF	Famale	30	Not detected		2
245	240273892500	2024-06-06	AM	Male	50	Not detected		4
246	240279871704	2024-06-11	DF	Famale	54	Not detected		0
247	202401784401	2024-07-02	DF	Male	30	Detected	36.67	12
248	240340894300	2024-07-19	PR	Male	51	Detected	14.4	5
249	240344108704	2024-07-22	PR	Male	28	Detected	13.115	3
250	240347823700	2024-07-24	DF	Male	36	Not detected		1
251	240371526500	2024-08-08	DF	Famale	4	Not detected		1
252a	240383505502	2024-08-16	DF	Male	46	Not detected		3
253	240385739300	2024-08-18	DF	Famale	67	Not detected		1
254	240390416500	2024-08-20	DF	Famale	55	Not detected		2
255	240396132400	2024-08-24	DF	Male	53	Not detected		3
256	240404008700	2024-08-28	DF	Male	33	Detected	12.61	5
257	202402261900	2024-08-29	DF	Male	77	Not detected		8
258	240411416105	2024-09-03	DF	Famale	36	Not detected		3
259	240415976400	2024-09-05	SP	Male	60	Not detected		5
260	240416307500	2024-09-05	DF	Famale	5	Not detected		5
261	240423109100	2024-09-10	DF	Male	39	Detected	12.49	1
262	240423223200	2024-09-10	SP	Male	45	Not detected		3
263	240431296800	2024-09-14	DF	Male	76	Not detected		3
264	240431563003	2024-09-15	DF	Male	16	Not detected		2
265	240431889500	2024-09-16	DF	Male	40	Detected	15	1
266	240442820800	2024-09-21	DF	Male	36	Detected	10.3	3
267	240452444800	2024-09-27	DF	Male	38	Detected	12.42	3
268	240452264705	2024-09-27	DF	Male	20	Not detected		3
269	240455903900	2024-09-30	DF	Male	15	Not detected		1
270	240459454303	2024-10-02	DF	Male	63	Not detected		1
271	240460308100	2024-10-02	DF	Male	17	Not detected		1
272	240467471300	2024-10-07	MG	Male	30	Detected	11.52	2
273	240469528401	2024-10-08	DF	Famale	68	Not detected		1
274	240474854505	2024-10-11	GO	Famale	30	Not detected		3
275	240482212200	2024-10-16	BA	Male	36	Detected	18.69	5
276	240484906202	2024-10-17	DF	Famale	36	Not detected		4
277e	240488712800	2024-10-18	SP	Male	42	Detected	23.69	3
278e	240488712800	2024-10-18	SP	Male	42	Detected	35.005	3
279	240498447200	2024-10-23	AM	Male	36	Detected	11.67	7
280	240500634200	2024-10-26	DF	Male	33	Not detected		4
281	240502787200	2024-10-28	DF	Male	39	Not detected		2
282	240504017800	2024-10-29	GO	Famale	62	Not detected		1
283	240506890400	2024-10-30	MT	Male	37	Detected	15.065	3
284	240513474100	2024-10-30	DF	Famale	0	Not detected		6
285	240516182000	2024-11-05	DF	Male	41	Detected	14.93	1
286	240525682500	2024-11-11	DF	Famale	19	Not detected		2
287	240532150700	2024-11-14	DF	Male	42	Detected	14.925	0
288	240534158501	2024-11-16	SC	Male	37	Not detected		3
289	240534283900	2024-11-16	DF	Male	74	Not detected		3
290	240551229900	2024-11-27	SC	Male	34	Not detected		3
291	240566089204	2024-12-06	MS	Male	28	Detected	20.59	3
292	240574675900	2024-12-11	DF	Male	40	Not detected		1
293	240577662900	2024-12-13	GO	Male	44	Detected	24.38	3
294	240581549804	2024-12-16	AM	Male	40	Detected	21.905	4
295	240593515800	2024-12-27	DF	Male	33	Not detected		3
In total, 295 results were obtained from 290 patients. Samples indicated with the same letters correspond to the same patient (highlighted in bold).

## Sheet: Table_S4
num_ra	ra	Detected	Not Detected	Total	Positivity
I	Plano Piloto	25	58	83	30.1205
II	Gama	1	2	3	33.3333
III	Taguatinga	2	7	9	22.2222
IV	Brazlândia	1	1	2	50
V	Sobradinho	0	5	5	0
VI	Planaltina	4	3	7	57.1429
VII	Paranoá	1	1	2	50
VIII	Núcleo Bandeirante	0	0	0	-
IX	Ceilândia	2	1	3	66.6667
X	Guará	2	10	12	16.6667
XI	Cruzeiro	3	0	3	100
XII	Samambaia	2	3	5	40
XIII	Santa Maria	0	0	0	-
XIV	São Sebastião	0	3	3	0
XV	Recanto das Emas	1	1	2	50
XVI	Lago Sul	0	7	7	0
XVII	Riacho Fundo	0	5	5	0
XVIII	Lago Norte	1	3	4	25
XIX	Candangolândia	1	0	1	100
XX	Águas Claras	7	15	22	31.8182
XXI	Riacho Fundo II	0	0	0	-
XXII	Sudoeste/ Octogonal	9	7	16	56.25
XXIII	Varjão	0	0	0	-
XXIV	Park Way	2	5	7	28.5714
XXV	SCIA	0	0	0	-
XXVI	Sobradinho II	0	0	0	-
XXVII	Jardim Botânico	1	3	4	25
XXVIII	Itapoã	1	0	1	100
XXIX	SIA	0	0	0	-
XXX	Vicente Pires	1	7	8	12.5
XXXI	Fercal	0	0	0	-
XXXII	Sol Nascente/ Pôr do Sol	0	0	0	-
XXXIII	Arniqueira	0	0	0	-
